# Supplementary material for: The Potential of the Synthetic Strigolactone Analogue GR24 for the Maintenance of Photosynthesis and Yield in Winter Wheat under Drought: Investigations on the Mechanisms of Action and Delivery Modes
Source: Plants (Basel). 2021 Jun 16;10(6):1223. doi: 10.3390/plants10061223 (PMC8233996; doi:10.3390/plants10061223)
Supplement: Supplementary file 1 [file plants-10-01223-s001.zip]

Archive with 1 entries (1 files):
- plants-1257684-supplementary.pdf
